# Supplementary material for: Estimation of creatinine clearance using plasma creatinine or cystatin C: a secondary analysis of two pharmacokinetic studies in surgical ICU patients
Source: BMC Anesthesiol. 2015 Apr 28;15:62. doi: 10.1186/s12871-015-0043-7 (PMC4426534; doi:10.1186/s12871-015-0043-7)
Supplement: Additional file 1: — Anonymised clinical data and renal function estimates of the 100 study participants. [file 12871_2015_43_MOESM1_ESM.xlsx]

## Sheet: Data set
ID	study	sex	age	body height	body weight	BMI	BSA	APACHE II	SOFA	time of hospitalisation before study	indication for antibiotic treatment	admission diagnosis	surgery	any vasopressor	mechanical ventilation	plasma creatinine	urine creatinine	plasma cystatin C	duration of urine collection	collected urine volume	CLCR	eCLCG	eCLCKD-EPI	eCLHoek
		female=0, male=1	years	cm	kg	kg/m2	m2	points	points	days			0=no, 1=yes	0=no, 1=yes	0=no, 1=yes	mg/dL	mg/dL	mg/L	hours	mL	ml/min/1.73m2	ml/min/1.73m2	ml/min/1.73m2	ml/min/1.73m2
1	1	1	61	175	80	26.1	1.96	28	7	13	intraabdominal infection	general surgery	1	1	1	0.68	63.9	0.94	18	1220	93.9	114.1	103.1	81.2
2	1	0	68	165	100	36.7	2.06	18	9	>30	other	orthopedic surgery	1	1	1	0.28	25.8	1.09	18	1490	105.9	253.1	120.1	69.4
3	1	0	40	180	80	24.7	2	5	1	>30	device-associated meningitis	brain surgery	1	0	0	0.44	13.2	0.55	18	7070	169.3	185.7	126.2	141.8
4	1	0	40	162	79	30.1	1.84	8	3	13	device-associated meningitis	subarachnoid hemorrhage	1	1	0	0.61	30.1	0.545	18	2765	119.7	145	113.7	143.1
5	1	1	47	187	80	22.9	2.05	28	19	>30	nosocomial pneumonia	medical	0	1	1	1.32	33.5	4.205	18	1383	27.5	66.2	64	14.8
6	1	0	33	170	64	22.1	1.74	17	7	4	other	polytrauma	1	1	1	0.68	49.5	0.5	18	2090	139.2	117.5	114.7	156.4
7	1	1	59	185	100	29.2	2.24	18	10	>30	wound infection	general surgery	1	1	1	1.92	55.1	1.575	18	1405	28.8	45.2	37.2	46.7
8	1	1	71	187	80	22.9	2.05	16	8	17	intraabdominal infection	orthopedic surgery	1	1	1	1.26	31.8	1.98	18	1360	26.7	51.3	57	36.3
9	1	1	82	165	60	22	1.66	22	6	18	nosocomial pneumonia	general surgery	1	1	1	0.74	44.4	1.125	18	1210	70.1	68.1	85.9	67.1
10	1	0	63	172	69	23.3	1.81	21	8	5	device-associated meningitis	polytrauma	1	1	1	0.77	106.9	0.58	6	350	128.6	77.6	82.1	134.2
11	1	1	67	186	94	27.2	2.19	21	11	19	intraabdominal infection	cardiothoracic surgery	1	1	1	1.55	53.8	1.585	18	2300	58.3	48.5	45.5	46.4
12	1	0	53	170	60	20.8	1.69	21	8	10	device-associated meningitis	subarachnoid hemorrhage	1	1	1	0.46	30.1	0.59	18	1735	108	137.7	113.8	131.9
13	1	1	54	185	90	26.3	2.14	25	7	21	device-associated meningitis	traumatic brain injury	1	1	1	0.5	31.9	0.915	18	2160	102.4	172.6	122.5	83.5
14	1	1	78	174	70	23.1	1.84	17	10	27	intraabdominal infection	general surgery	1	1	1	2.53	24.3	2.015	18	3170	26.5	22.4	23.4	35.6
15	1	1	80	174	85	28.1	2	18	9	14	nosocomial pneumonia	general surgery	1	1	1	1.88	28.5	2.15	18	1795	21.8	32.6	32.9	33.1
16	1	1	65	180	80	24.7	2	14	9	5	intraabdominal infection	cardiothoracic surgery	1	0	1	0.75	17.5	1.055	18	4300	80.7	96.6	96.4	71.8
17	1	0	47	165	45	16.5	1.47	17	6	18	nosocomial pneumonia	general surgery	1	0	1	0.15	7.7	0.71	18	1870	102.8	379.3	170	108.8
18	1	0	47	168	60	21.3	1.68	22	8	17	device-associated meningitis	subarachnoid hemorrhage	1	1	1	0.5	47.4	0.61	18	1505	135.5	135.2	115.1	127.4
19	1	1	31	173	93	31.1	2.07	18	11	15	device-associated meningitis	subarachnoid hemorrhage	1	1	1	1.16	55.2	1.135	18	2600	95.9	101.7	83.6	66.5
20	1	1	34	169	74	25.9	1.85	8	6	7	intraabdominal infection	general surgery	1	0	1	0.53	51.5	0.655	18	2010	170.2	193.4	138.2	118.4
21	1	1	50	174	84	27.7	1.99	21	5	16	intraabdominal infection	general surgery	1	0	1	1.66	45.1	1.46	18	2390	52.2	55	47.3	50.7
22	1	1	66	175	72	23.5	1.87	19	3	7	device-associated meningitis	brain surgery	1	0	0	0.59	35.8	0.605	18	2675	139.9	116.6	105.7	128.5
23	1	0	79	170	85	29.4	1.97	29	7	>30	device-associated meningitis	subarachnoid hemorrhage	1	0	1	0.47	12.8	1.105	18	3220	72.3	115.9	94.3	68.4
24	1	0	80	160	90	35.2	1.93	24	11	4	other	general surgery	1	1	1	0.99	37.9	1.27	18	980	31.3	57.9	53.9	58.9
25	1	0	59	170	120	41.5	2.28	23	4	>30	device-associated meningitis	medical	1	0	1	0.48	22.4	1.22	18	2560	84.1	181.7	107.4	61.5
26	2	0	58	164	65	24.2	1.71	24	7	12	nosocomial pneumonia	traumatic brain injury	1	0	1	0.55	16	0.99	5.42	1070	97	115.8	103.4	76.8
27	2	0	80	165	90	33.1	1.97	22	5	11	nosocomial pneumonia	subarachnoid hemorrhage	1	0	1	1.5	56	1.77	3.08	200	35.4	37.3	32.6	41.1
28	2	1	79	170	90	31.1	2.01	25	8	17	nosocomial pneumonia	general surgery	1	0	0	1.5	5.5	2.59	4.83	2000	21.7	43.7	43.7	26.7
29	2	0	68	170	60	20.8	1.69	33	11	27	nosocomial pneumonia	general surgery	1	1	1	0.44	25	1.88	2.08	190	88.1	118.3	103.7	38.4
30	2	1	67	164	43	16	1.43	15	4	6	nosocomial pneumonia	brain surgery	1	0	0	0.52	7.8	1.15	1.92	640	100.8	101.2	110.3	65.5
31	2	1	56	190	100	27.7	2.28	22	5	>30	device-associated meningitis	subarachnoid hemorrhage	1	0	0	0.34	59	0.98	5.92	500	185.2	260	141.9	77.7
32	2	1	56	175	90	29.4	2.06	22	6	16	nosocomial pneumonia	polytrauma	1	0	1	0.63	233	0.71	4.5	180	207.4	140.2	110.2	108.8
33	2	1	51	170	98	33.9	2.09	27	13	27	intraabdominal infection	general surgery	1	1	1	1.2	27	1.84	4.75	860	56.3	83.6	69.6	39.3
34	2	1	73	181	95	29	2.16	23	5	>30	nosocomial pneumonia	cardiothoracic surgery	1	0	1	1.3	18	2.3	5	570	21.1	54.6	54.1	30.6
35	2	0	84	160	65	25.4	1.68	16	1	8	other	medical	0	0	0	1	12	1.75	6.33	720	23.4	44.3	51.7	41.6
36	2	1	52	172	72	24.3	1.85	20	1	30	intraabdominal infection	general surgery	1	0	1	0.48	10	1.53	5	740	48.1	171.7	126.7	48.2
37	2	1	59	166	70	25.4	1.78	23	10	15	nosocomial pneumonia	general surgery	1	1	1	1.1	51	2.59	8.75	600	51.5	69.6	73.1	26.7
38	2	1	69	175	70	22.9	1.85	27	8	17	nosocomial pneumonia	medical	0	0	1	0.47	23	0.94	2.5	340	103.8	137.5	113.4	81.2
39	2	1	85	173	64	21.4	1.76	19	8	14	other	cardiothoracic surgery	1	1	1	1.2	15	1.88	6.83	1300	38.9	39.9	54.8	38.4
40	2	1	76	171	72	24.6	1.84	23	3	13	intraabdominal infection	general surgery	1	0	0	0.89	18	1.45	3.83	970	80.2	67.6	83.1	51.1
41	2	1	68	172	100	33.8	2.12	13	1	21	intraabdominal infection	general surgery	1	0	0	0.81	36	0.81	3	450	90.5	100.6	91.3	94.9
42	2	1	66	170	82	28.4	1.94	20	2	21	nosocomial pneumonia	general surgery	1	0	0	1.16	31	1.01	6.25	1100	70.1	64.9	65.3	75.2
43	2	0	73	160	75	29.3	1.78	20	2	>30	nosocomial pneumonia	general surgery	1	0	1	0.5	16	0.96	3.17	1030	168.3	115.1	96	79.4
44	2	0	68	170	60	20.8	1.69	27	14	18	intraabdominal infection	general surgery	1	1	1	0.54	11	2.26	2.92	390	46.3	96.4	97	31.2
45	2	1	78	188	125	35.4	2.49	29	9	21	nosocomial pneumonia	general surgery	1	1	1	2.39	82	2.78	2.43	170	27.7	31.3	25	24.6
46	2	1	27	185	55	16.1	1.74	17	5	>30	intraabdominal infection	general surgery	1	0	1	0.54	5.6	1.4	2.92	980	57.9	159.2	143.9	53.1
47	2	1	85	175	70	22.9	1.85	17	8	>30	nosocomial pneumonia	polytrauma	1	0	1	0.7	24	1.58	2.08	245	62.9	71.5	86.1	46.5
48	2	0	76	167	80	28.7	1.89	19	3	29	other	orthopedic surgery	1	1	0	0.63	27	1.29	4.78	430	58.7	87.8	87.1	58
49	2	1	69	182	73	22	1.94	13	4	10	nosocomial pneumonia	brain surgery	1	0	0	0.69	66	1.04	5.33	370	98.8	93.2	96.9	72.9
50	2	1	73	177	88.8	28.3	2.06	22	9	13	other	general surgery	1	1	0	1.6	50	1.5	6	400	29.1	43.3	42.1	49.2
51	2	0	68	162	50	19.1	1.51	29	1	>30	intraabdominal infection	general surgery	1	0	0	0.58	43	0.75	4.17	230	77.9	83.7	94.7	102.8
52	2	0	56	165	60	22	1.66	19	5	4	intraabdominal infection	general surgery	1	0	0	0.45	14	0.64	7	1700	131.3	137.9	112	121.2
53	2	0	61	161	57	22	1.59	13	2	9	nosocomial pneumonia	general surgery	1	0	0	0.46	10	0.76	3.08	850	108.4	125.4	107.4	101.4
54	2	1	57	180	80	24.7	2	24	7	>30	nosocomial pneumonia	brain surgery	1	0	1	1.2	43	2.04	3.83	380	51.3	66.6	66.7	35.1
55	2	1	64	163	80	30.1	1.86	7	0	7	intraabdominal infection	general surgery	1	0	0	0.71	12	0.87	3.08	1050	89.3	110.7	99.2	88
56	2	0	79	168	70	24.8	1.79	23	5	14	nosocomial pneumonia	traumatic brain injury	1	0	1	0.65	76	1.27	3.33	160	90.2	74.8	84.4	58.9
57	2	0	71	138	42	22.1	1.25	26	9	22	nosocomial pneumonia	medical	1	1	0	0.68	23.7	1.66	8.83	185	16.8	69.5	88	44.1
58	2	1	75	172	90	30.4	2.03	8	0	28	nosocomial pneumonia	general surgery	1	0	0	0.8	33.6	1.17	12	1800	89	86.2	87.2	64.4
59	2	0	62	160	70	27.3	1.73	14	6	18	nosocomial pneumonia	medical	0	0	0	1.58	35.4	2	12	900	27.9	40.7	34.6	35.9
60	2	0	59	152	78	33.8	1.75	7	4	>30	wound infection	general surgery	1	0	0	0.83	24.8	1.45	12	880	36.3	89.4	77.7	51.1
61	2	1	65	172	92	31.1	2.05	12	2	9	nosocomial pneumonia	cardiothoracic surgery	1	0	0	0.93	134	0.62	18	1620	182.9	87.2	86.1	125.3
62	2	1	63	185	80	23.4	2.04	8	6	2	other	orthopedic surgery	1	0	1	2.32	55.4	1.9	12	1510	42.6	31.3	28.8	38
63	2	1	69	167	70	25.1	1.79	19	8	>30	nosocomial pneumonia	cardiothoracic surgery	1	1	1	1.02	28.3	1.92	12	1200	44.8	65.7	74.8	37.5
64	2	0	59	152	78	33.8	1.75	9	5	>30	other	general surgery	1	0	0	0.85	13.5	1.77	12	1280	28	87	75.2	41.1
65	2	0	70	165	100	36.7	2.06	13	6	3	other	general surgery	1	1	1	0.97	124.1	1.12	12	700	104.1	71.3	59	67.4
66	2	1	55	170	70	24.2	1.81	18	6	>30	nosocomial pneumonia	medical	0	1	1	1.14	35	1.89	17	1980	56.8	69.1	71.8	38.2
67	2	1	52	160	58	22.7	1.6	19	11	12	nosocomial pneumonia	general surgery	1	0	1	1.27	59.7	0.89	11.33	770	57.8	60.5	64.7	86
68	2	0	58	160	82	32	1.85	13	5	21	nosocomial pneumonia	cardiothoracic surgery	1	0	0	0.5	21.4	0.74	14	2060	98.4	149	106.8	104.3
69	2	1	74	176	69	22.3	1.84	28	6	>30	wound infection	medical	0	0	0	1.52	40.2	2.49	14	1190	35.2	39.1	44.6	27.9
70	2	1	78	170	80	27.7	1.92	11	8	18	wound infection	general surgery	1	1	0	1.24	33.3	1.87	14	1320	37.9	50	55.1	38.6
71	2	1	77	168	76	26.9	1.86	12	3	9	nosocomial pneumonia	orthopedic surgery	1	1	0	1.05	46.6	0.84	22.75	2240	67.7	58.9	68	91.3
72	2	1	63	183	90	26.9	2.12	15	3	2	other	orthopedic surgery	1	0	1	0.17	27.8	0.74	14	620	98.6	462	179.8	104.3
73	2	1	21	180	100	30.9	2.2	5	2	11	other	medical	0	0	0	0.28	29.4	0.77	14	2400	234.2	460.6	195.8	100
74	2	0	82	165	70	25.7	1.77	14	10	5	nosocomial pneumonia	cardiothoracic surgery	1	1	1	1.39	15.9	2.45	12	1190	18.5	33.7	35.2	28.5
75	2	0	74	165	65	23.9	1.72	14	3	10	nosocomial pneumonia	general surgery	1	0	1	0.36	17.8	0.7	12	1830	125.7	141	106	110.5
76	2	1	72	175	75	24.5	1.9	27	10	8	nosocomial pneumonia	traumatic brain injury	0	1	1	0.86	69.7	0.83	12	810	82.9	74.9	86.6	92.5
77	2	0	56	153	75	32	1.73	9	1	>30	wound infection	general surgery	1	0	0	0.35	17	1.14	12	800	53.9	212.5	121.6	66.2
78	2	1	62	172	94	31.8	2.07	10	3	13	other	general surgery	1	0	0	1.57	92	1.32	12	1000	67.9	54.2	46.5	56.6
79	2	0	85	158	84	33.6	1.85	12	4	13	nosocomial pneumonia	medical	0	0	1	1.38	25.2	2.19	12	1120	26.5	36.9	34.8	32.4
80	2	1	80	168	68	24.1	1.77	19	5	>30	nosocomial pneumonia	general surgery	1	0	1	0.48	10.4	0.99	12	2000	59.4	116.4	104.5	76.8
81	2	1	68	173	86	28.7	2	13	3	25	nosocomial pneumonia	brain surgery	1	0	1	1.29	40.3	1.55	12	1500	56.3	57.7	56.6	47.5
82	2	1	54	180	75	23.1	1.94	14	1	19	other	medical	0	0	0	0.69	75.6	0.68	12	790	107	115.6	107.6	113.8
83	2	1	54	180	75	23.1	1.94	9	1	24	other	medical	0	0	0	0.49	92.4	0.78	12	600	141	164	124.3	98.7
84	2	1	78	170	70	24.2	1.81	21	7	18	nosocomial pneumonia	general surgery	1	1	1	0.75	18.8	1.24	12	1660	55.4	77.2	88	60.5
85	2	1	66	175	95	31	2.1	20	8	13	other	medical	0	1	1	0.42	39	1	12	850	90.5	191.8	121.5	76
86	2	0	78	163	64	24.1	1.69	21	4	22	wound infection	general surgery	1	0	1	0.6	16.2	1.18	12	1930	74	80	87.3	63.8
87	2	0	68	165	103	37.8	2.09	23	7	11	nosocomial pneumonia	polytrauma	1	1	1	0.51	35.4	0.84	12	1380	110.5	142.6	98.9	91.3
88	2	1	69	150	90	40	1.84	16	11	4	other	medical	1	1	1	1.21	47.1	0.73	22	3210	88.9	69	60.7	105.7
89	2	0	66	154	90	37.9	1.87	16	7	13	other	general surgery	1	1	0	2.83	33	2.37	12	1890	28.3	25.7	16.7	29.6
90	2	1	75	180	85	26.2	2.05	27	8	5	other	subarachnoid hemorrhage	1	1	1	1.05	35	1.13	12	1420	55.3	61.6	68.9	66.8
91	2	1	75	172	85	28.7	1.98	15	7	3	nosocomial pneumonia	brain surgery	1	1	1	1.14	42.1	0.93	12	1400	62.5	58.6	62.4	82.1
92	2	0	53	165	46	16.9	1.48	12	2	11	nosocomial pneumonia	general surgery	1	0	1	0.75	42.5	1.2	12	730	67.4	73.9	91.5	62.6
93	2	0	58	160	70	27.3	1.73	9	2	11	nosocomial pneumonia	brain surgery	1	0	0	0.8	69.2	0.7	12	990	118.4	84.3	80.9	110.5
94	2	1	71	170	85	29.4	1.97	13	4	21	other	medical	0	0	0	0.29	26.6	0.55	12	1850	204.4	243.8	135.6	141.8
95	2	1	61	180	75	23.1	1.94	12	6	13	nosocomial pneumonia	medical	0	0	1	1.49	50.1	0.76	12	1300	54	49.1	49.8	101.4
96	2	0	62	170	90	31.1	2.01	9	3	9	nosocomial pneumonia	medical	0	0	0	0.44	50.1	0.55	12	1190	161.3	161.4	108.1	141.8
97	2	1	73	175	75	24.5	1.9	23	6	9	nosocomial pneumonia	traumatic brain injury	0	0	0	0.57	29.6	0.54	12	2250	148.9	112.2	102.2	144.5
98	2	1	66	158	75	30	1.77	18	2	27	other	orthopedic surgery	1	0	0	0.58	19.8	0.61	12	2640	123.2	130.8	106.5	127.4
99	2	0	62	170	90	31.1	2.01	7	3	11	nosocomial pneumonia	medical	0	0	0	0.44	51.2	0.51	12	1040	144.1	161.4	108.1	153.2
100	2	1	61	175	75	24.5	1.9	16	4	10	nosocomial pneumonia	traumatic brain injury	0	0	1	1.03	22.1	1.02	12	1800	48.7	72.7	78.1	74.5

## Sheet: Comments
In order to prevent identification of individual study participants, diagnoses and type of surgery were categorised as follows:
"Other" indication for antibiotic treatment:
- blood stream infection with pseudomonas aeruginosa
- central line infection
- endocarditis
- epidural abscess
- Fournier's gangrene
- mediastinitis
- meningitis
- pleural empyema
- prophylaxis
- spinal abscess
- spondylodiscitis
- undefined focus
- urinary tract infection
- urosepsis
Specialty
"Brain surgery"
- evacuation of a hygroma
- for cerebral metastasis
- for hemorrhagic ateriovenous malformation
- for meningeoma
- for pituitary adenoma
- hemicraniectomy after ischemic stroke
"Cardiothoracic surgery":
- carcinoma of the lung
- coronary artery bypass grafting
- diaphragmatic hernia repair
- esophageal resection for carcinoma
- evacuation of a hematothorax
- evacuation of pleural empyema
"General surgery":
- adnexectomy for malignoma
- arrosion hemorrhage of the A. iliaca
- carotid endarterectomy
- cystectomy for malignoma
- evacuation of a retroperitoneal hematoma
- gastric resection for ulcus or malignoma
- hepatic resection for malignoma
- hernia repair
- incision and/or debridement of soft tissue infections
- intestinal resection for inflammatory bowel disease
- intestinal resection for malignoma
- laparotomy for gastric bleeding
- laparotomy for intestinal perforation
- nephrectomy for malignoma
- pancreatic resection for malignoma
- peritonsillar abscess
- reconstruction of the A. mesenterica superior
- tumour resection / neck dissection for oropharyngeal carcinoma
"Medical":
- acute heart failure
- acute myeloid leukemia
- adult respiratory distress syndrome
- adult respiratory distress syndrome due to influenza virus infection
- angioedema
- carbon monoxide intoxication
- hemorrhagic cystitis
- ischemic stroke
- lymphoma
- meningitis
- myeloproliferative syndome
- pneumonia
- pyoderma gangrenosum
"Orthopedic surgery":
- spinal surgery
- total knee arthroplasty
